# Supplementary material for: miRNAs-Set of Plasmatic Extracellular Vesicles as Novel Biomarkers for Hepatocellular Carcinoma Diagnosis Across Tumor Stage and Etiologies
Source: Int J Mol Sci. 2025 Mar 12;26(6):2563. doi: 10.3390/ijms26062563 (PMC11942138; doi:10.3390/ijms26062563)
Supplement: Supplementary file 1 [file ijms-26-02563-s001.zip]

Archive with 1 entries (1 files):
- ijms-3503294 - Supplementary Data.pdf
